# Supplementary material for: Antimicrobial, Antibiofilm, and Antioxidant Potentials of Four Halophytic Plants, Euphorbia chamaesyce, Bassia arabica, Fagonia mollis, and Haloxylon salicornicum, Growing in Qassim Region of Saudi Arabia: Phytochemical Profile and In Vitro and In Silico Bioactivity Investigations
Source: Antibiotics (Basel). 2023 Mar 2;12(3):501. doi: 10.3390/antibiotics12030501 (PMC10044527; doi:10.3390/antibiotics12030501)
Supplement: Supplementary file 1 [file antibiotics-12-00501-s001.zip]

Archive with 1 entries (1 files):
- antibiotics-2250024-supplementary.pdf
